# Supplementary material for: Safety and preliminary efficacy of Aurora: a pilot, non-randomized clinical trial of a culturally adapted digital cognitive behavioral therapy intervention for anxiety and depression in Mexico
Source: Front Psychiatry. 2026 Apr 28;17:1824079. doi: 10.3389/fpsyt.2026.1824079 (PMC13161079; doi:10.3389/fpsyt.2026.1824079)
Supplement: Supplementary file 1 [file Table1.xlsx]

## Sheet: SPSS
IDSPSS	V1AGEX	V1SEXX	V1SVTS	V1SVTD	V1SVFC	V1SVFR	V1SVTE	V1SPES	V1SEST	V1SIMC	V1GD71	V1GD72	V1GD73	V1GD74	V1GD75	V1GD76	V1GD77	V1GD7T	V1GD7R	V2SVTS	V2SVTD	V2SVFC	V2SVFR	V2SVTE	V2SPES	V2SEST	V2SIMC	V2TABL	V2BRAZO	V2EVAD	V2GD71	V2GD72	V2GD73	V2GD74	V2GD75	V2GD76	V2GD77	V2GD7T	V2GD7R	V2PWP1	V2PWP2	V2PWP3	V2PWP4	V2PWP5	V2PWP6	V2PWP7	V2PWP8	V2PWP9	V2PWP10
S01-001	40	1	126	105	92	20	35.7	78.2	157	31.7254	3	3	3	3	3	0	0	15	4	110	70	72	19	36	60	160	23.4375	28	2	2	3	3	2	3	3	1	0	15	4	5	3	2	3	5	4	4	2	5	2
S01-002	40	1	108	77	82	12	36.2	72.7	157	29.4941	3	3	2	3	3	3	3	20	4	108	77	82	18	36.2	72.7	157	29.4941	28	2	2	3	3	2	3	3	3	3	20	4	1	5	1	5	1	5	5	1	5	1
S01-003	32	1	115	71	62	16	37.2	62	157	25.1532	3	2	3	1	3	3	2	17	4	115	71	62	16	37.2	62	157	25.1532	28	2	2	3	2	3	1	3	3	2	17	4	5	3	1	4	5	4	4	1	3	1
S01-005	55	1	121	82	67	16	36.2	87.2	167	31.2668	2	1	2	2	2	1	2	12	3	121	82	77	16	36.2	87.2	167	31.2668	28	1	2	2	1	2	2	2	1	2	12	3	1	4	1	4	4	4	3	1	2	1
S01-006	27	2	122	110	63	20	36.2	57.1	168	20.231	1	3	3	3	1	3	2	16	4	120	90	60	16	36	57.1	168	20.231	28	1	2	1	3	3	3	1	3	2	16	4	1	5	5	3		5	5	3	5	1
S01-007	46	2	163	108	72	20	36.6	73.6	165	27.034	1	3	3	3	3	3	0	16	4	163	108	72	20	36.6	73.6	165	27.5	28	1	2	1	3	3	3	3	3	0	16	4	1	5	5	3	3	5	5	1	3	1
S01-009	44	1	109	83	86	18	35.5	89	156	36.5	3	3	3	3	3	3	3	21	4	109	83	86	17	35.5	89	156	36.5713	28	1	2	3	3	3	3	3	3	3	21	4	1	5	1	5	5	5	5	5	5	1
S01-010	44	1	102	63	61	15	37.2	56.2	163	21.1525	1	0	3	1	1	2		8	2	102	63	61	15	37.2	56.2	163	21.1525	28	2	2	1	0	3	1	1	2	1	9	2	3	5	1	3	5	2	3	2	1	5
S01-011	18	1	90	66	82	15	36.3	46.9	162	17.8708	3	2	2	2	3	3	1	16	4	90	66	82	15	36.5	46.9	162	17.8708	28	2	2	3	1	2	2	3	3	1	15	4	4	3	3	4	5	2	3	3	5	2
S01-012	57	1	110	75	55	18	36.2	65.4	168	23.1718	3	3	3	3	3	3	2	20	4	110	75	55	18	36.2	65.4	168	23.1718	28	2	2	3	3	3	3	3	3	2	20	4	1	5	1	5	5	5	5	1	5	1
S01-013	36	1	100	80	75	16	36	72	175	23.5102	3	3	3	3	3	3	1	19	4	110	83	70	15	36.2	72	175	23.5102	28	2	2	3	3	3	3	3	3	1	19	4	1	5	1	5	5	4	5	5	5	1
S01-016	59	1	136	89	75	16	36	79.3	164	29.4839	2	2	2	3	3	3	2	17	4	136	89	75	16	36	79.3	164	29.4839	28	2	2	2	2	2	3	3	3	2	17	4	4	3	1	2	3	3	2	2	1	4
S01-018	34	1	107	79	64		36.6	74.5	165	27.3646	3	2	3	3	2	3	3	19	4	100	70	60	18	35.5	74.1	167	26.5696	28	2	2	3	2	3	3	2	3	3	19	4	1	5	1	5	5	5	5	1	3	1
S01-019	55	1	101	84	91	18	36.6	61.2	160	23.9062	3	3	3	3	3	3	0	18	4	101	84	91	18	36.6	61.2	160	23.9062	28	2	2	3	3	3	3	3	3	0	18	4	1	5	1	5	5	5	5	1	5	1
S02-001	53	2	120	80	90	19	36.4	80	165	29.3848	3	3	2	3	3	3	3	20	4	130	80	90	19	36	80	165	29.3848	28	1	2	3	3	2	3	3	3	3	20	4	2	5	1	5	5	5	5	1	3	2
S02-002	45	1	120	70	90	19	36.3	75	158	30.0433	2	2	2	2	2	1	2	13	3	110	70	72	19	36.1	75	158	30.0433	28	1	2	2	2	2	2	2	1	2	13	3	1	5	1	4	4	5	4	4	4	1
S02-003	55	2	110	70	65	18	36.1	63.5	158	25.4366	3	1	2	2	2	2	1	13	3	110	60	65	18	36.1	63.5	159	25.1177	28	1	2	3	1	2	2	2	2	1	13	3	2	4	2	4	2	4	4	1	4	2
S02-004	46	1	110	70	80	19	36.1	95	163	35.756	2	2	2	3	1	1	0	11	3	120	70	70	19	36.2	95	163	35.756	28	1	2	2	2	2	3	1	1	0	11	3	1	3	4	3	2	3	2	3	3	2
S02-005	25	2	138	88	92	25	36	72	180	22.2222	3	3	3	3	3	3	2	20	4	130	80	92	26	36	72	180	22.2222	56	1	2	2	3	3	3	3	3	2	19	4	4	5	4	5	5	5	5	1	3	1
S02-006	36	2	100	70	62	17	36.3	65	170	22.4913	2	2	2	3	2	2	2	15	4	100	70	62	17	36.3	65	170	22.4913	28	1	2	2	2	2	3	2	2	2	15	4	1	4	1	4	4	4	4	2	4	2
S02-007	18	2	100	60	63	17	36.1	50	165	18.3655	2	3	3	3	3	3	2	19	4	100	60	63	17	36.1	50	165	18.3655	28	1	2	2	3	3	3	3	3	2	19	4	2	5	2	5	5	5	5	2	4	4
S02-008	46	2	110	60	70	18	36.1	75	180	23.1481	3	3	3	3	3	3	3	21	4	110	60	70	18	36.1	75	180	23.1481	28	1	2	3	3	3	3	3	3	3	21	4	1	5	1	5	5	5	5	1	5	1
S02-009	59	2	110	60	72	17	36.3	65	160	25.3906	2	2	2	2	2	1	1	12	3	110	60	62	17	36.3	65	160	25.3906	28	1	2	2	2	2	2	2	1	1	12	3	1	4	1	4	2	4	4	2	4	2
S02-010	31	1	100	70	65	19	36.2	62.5	165	22.9568	2	2	2	2	2	1	1	12	3	100	70	65	19	36.2	62.5	165	22.9568	28	1	2	2	2	2	2	2	1	1	12	3	1	4	2	4	4	3	3	1	4	1
S02-011	33	2	100	70	68	18	36.3	70	178	22.0932	2	2	2	2	2	3	2	15	4	100	70	68	18	36.3	70	178	22.0932	28	1	2	2	2	2	2	2	3	2	15	4	2	4	2	4	4	4	3	2	3	2
S02-012	48	2	110	70	72	19	36.3	80.3	177	25.6312	2	2	2	3	3	3	1	16	4	110	70	72	19	36.3	80.3	177	25.6312	28	1	2	2	2	2	3	3	3	1	16	4	1	5	1	5	4	4	4	3	4	2
S02-013	42	1	120	80	65	19	36.2	83.5	166	30.3	2	1	2	1	2	1	2	11	3	120	80	65	19	36.2	83.5	166	30.3019	28	1	2	2	1	2	1	2	1	2	11	3	1	5	1	4	2	4	4	4	4	1
S02-014	23	2	120	70	65	18	36.1	60	160	23.4375	2	2	2	3	2	3	1	15	4	120	70	65	18	36.1	60	160	23.4	28	1	2	2	2	2	3	2	3	1	15	4	1	5	1	4	2	4	4	1	3	4
S02-015	23	1	120	80	75	19	36.2	60.5	160	23.6328	2	3	2	3	2	3	0	15	4	120	80	75	19	36.2	60.5	160	23.6328	28	1	2	2	3	2	3	2	3	0	15	4	1	5	1	4	4	4	4	4	5	5
S02-016	53	1	120	70	80	19	36.2	57	162	21.7193	2	2	2	2	2	1	1	12	3	120	70	75	19	36.2	57	162	21.7193	28	1	2	2	2	2	2	2	1	1	12	3	1	4	4	4	4	3	3	3	3	1
S02-017	31	1	110	70	80	19	36.1	70	162	26.6728	2	2	2	2	1	1	2	12	3	110	70	80	19	36.1	70	162	26.6728	28	1	2	2	2	2	2	1	1	2	12	3	1	4	1	4	5	4	4	4	4	1
S03-018	57	1	140	80	72	19	36.2	75.2	159	29.7457	2	2	3	2	2	1	1	13	3	140	80	72	19	36.2	75.2	159	29.7457	28	1	2	2	1	2	3	2	2	1	13	3	1	4	5	5	5	5	5	1	3	1
S02-019	22	1	110	70	65	19	36.1	60.1	170	20.7958	2	1	2	2	3	1	0	11	3	110	70	65	19	36.1	60.1	170	20.7958	28	1	2	2	3	2	3	2	2	1	15	4	1	4	4	3	4	4	5	5	4	1
S02-020	22	1	100	60	72	19	36.2	59	163	22.2063	2	2	2	2	2	2	2	14	3	100	60	72	19	36.2	59	163	22.2063	28	1	2	2	2	2	2	2	2	2	14	3	2	4	2	4	4	4	4	2	4	2
[truncated: 232 more columns]

## Sheet: ACOT
IDSPSS	ID
V1AGEX	Edad
V1SEXX	Sexo
V1SVTS	V1-TAS (mmHg)
V1SVTD	V1-TAD (mmHg)
V1SVFC	V1-FC (lpm)
V1SVFR	V1-FR (rpm)
V1SVTE	V1-Temperatura (°C)
V1SPES	V1-Peso (kg)
V1SEST	V1-Estatura (cm)
V1SIMC	V1-IMC (kg/m2)
V1GD71	V1-GAD7-Pregunta 1
V1GD72	V1-GAD7-Pregunta 2
V1GD73	V1-GAD7-Pregunta 3
V1GD74	V1-GAD7-Pregunta 4
V1GD75	V1-GAD7-Pregunta 5
V1GD76	V1-GAD7-Pregunta 6
V1GD77	V1-GAD7-Pregunta 7
V1GD7T	V1-GAD7-Puntuación
V1GD7R	V1-GAD7-Resultado
V2SVTS	V2-TAS (mmHg)
V2SVTD	V2-TAD (mmHg)
V2SVFC	V2-FC (lpm)
V2SVFR	V2-FR (rpm
V2SVTE	V2-Temperatura (°C)
V2SPES	V2-Peso (kg)
V2SEST	V2-Estatura (cm)
V2SIMC	V2-IMC (kg/m2)
V2TABL	V2-Tabletas recibidas
V2BRAZO	Brazo de tratamiento
V2EVAD	V2-Evento adverso
V2GD71	V2-GAD7-Pregunta 1
V2GD72	V2-GAD7-Pregunta 2
V2GD73	V2-GAD7-Pregunta 3
V2GD74	V2-GAD7-Pregunta 4
V2GD75	V2-GAD7-Pregunta 5
V2GD76	V2-GAD7-Pregunta 6
V2GD77	V2-GAD7-Pregunta 7
V2GD7T	V2-GAD7-Puntuación
V2GD7R	V2-GAD7-Resultado
V2PWP1	V2-PSWQ-Pregunta 1
V2PWP2	V2-PSWQ-Pregunta 2
V2PWP3	V2-PSWQ-Pregunta 3
V2PWP4	V2-PSWQ-Pregunta 4
V2PWP5	V2-PSWQ-Pregunta 5
V2PWP6	V2-PSWQ-Pregunta 6
V2PWP7	V2-PSWQ-Pregunta 7
V2PWP8	V2-PSWQ-Pregunta 8
V2PWP9	V2-PSWQ-Pregunta 9
V2PWP10	V2-PSWQ-Pregunta 10
V2PWP11	V2-PSWQ-Pregunta 11
V2PWP12	V2-PSWQ-Pregunta 12
V2PWP13	V2-PSWQ-Pregunta 13
V2PWP14	V2-PSWQ-Pregunta 14
V2PWP15	V2-PSWQ-Pregunta 15
V2PWP16	V2-PSWQ-Pregunta 16
V2PWPT	V2-PSWQ-Puntuación
V2PWPR	V2-PSWQ-Resultado
V2PHQP1	V2-PHQ9-Pregunta 1
V2PHQP2	V2-PHQ9-Pregunta 2
V2PHQP3	V2-PHQ9-Pregunta 3
V2PHQP4	V2-PHQ9-Pregunta 4
V2PHQP5	V2-PHQ9-Pregunta 5
V2PHQP6	V2-PHQ9-Pregunta 6
V2PHQP7	V2-PHQ9-Pregunta 7
V2PHQP8	V2-PHQ9-Pregunta 8
V2PHQP9	V2-PHQ9-Pregunta 9
V2PHQT	V2-PHQ9-Puntuación
V2PHQR	V2-PHQ9-Resultado
V3EVAD	V3-Evento adverso
V3MCON	V3-Medicamentos concomintantes
V3GD71	V3-GAD7-Pregunta 1
V3GD72	V3-GAD7-Pregunta 2
V3GD73	V3-GAD7-Pregunta 3
V3GD74	V3-GAD7-Pregunta 4
V3GD75	V3-GAD7-Pregunta 5
V3GD76	V3-GAD7-Pregunta 6
V3GD77	V3-GAD7-Pregunta 7
V3GD7T	V3-GAD7-Puntuación
V3GD7R	V3-GAD7-Resultado
V3PWP1	V3-PSWQ-Pregunta 1
V3PWP2	V3-PSWQ-Pregunta 2
V3PWP3	V3-PSWQ-Pregunta 3
V3PWP4	V3-PSWQ-Pregunta 4
V3PWP5	V3-PSWQ-Pregunta 5
V3PWP6	V3-PSWQ-Pregunta 6
V3PWP7	V3-PSWQ-Pregunta 7
V3PWP8	V3-PSWQ-Pregunta 8
V3PWP9	V3-PSWQ-Pregunta 9
V3PWP10	V3-PSWQ-Pregunta 10
V3PWP11	V3-PSWQ-Pregunta 11
V3PWP12	V3-PSWQ-Pregunta 12
V3PWP13	V3-PSWQ-Pregunta 13
V3PWP14	V3-PSWQ-Pregunta 14
V3PWP15	V3-PSWQ-Pregunta 15
V3PWP16	V3-PSWQ-Pregunta 16
V3PWPT	V3-PSWQ-Puntuación
V3PWPR	V3-PSWQ-Resultado
V3PHQP1	V3-PHQ9-Pregunta 1
V3PHQP2	V3-PHQ9-Pregunta 2
V3PHQP3	V3-PHQ9-Pregunta 3
V3PHQP4	V3-PHQ9-Pregunta 4
V3PHQP5	V3-PHQ9-Pregunta 5
V3PHQP6	V3-PHQ9-Pregunta 6
V3PHQP7	V3-PHQ9-Pregunta 7
V3PHQP8	V3-PHQ9-Pregunta 8
V3PHQP9	V3-PHQ9-Pregunta 9
V3PHQT	V3-PHQ9-Puntuación
V3PHQR	V3-PHQ9-Resultado
V3APEG	V3-Apego al tratamiento
V3TABT	V3-Tabletas tomadas
V3TABP	V3-Tabletas prescritas
V3APEP	V3-Porcentaje de apego
V3AJUS	V3-Ajuste de tratamiento
V3TABL	V3-Cantidad de tabletas recibidas
V4SVTS	V4-TAS (mmHg)
V4SVTD	V4-TAD (mmHg)
V4SVFC	V4-FC (lpm)
V4SVFR	V4-FR (rpm)
V4SVTE	V4-Temperatura (°C)
V4SPES	V4-Peso (kg)
V4SEST	V4-Estatura (cm)
V4SIMC	V4-IMC (kg/m2)
V4APEG	V4-Apego
V4TABT	V4-Tabletas tomadas
V4TABP	V4-Tabletas prescritas
V4APEP	V4-Porcentaje de apego
V4AJUS	V4-Ajuste de dosis
V4TABL	V4-Tabletas recibidas
V4EVAD	V4-Evento adverso
V4GD71	V4-GAD7-Pregunta 1
V4GD72	V4-GAD7-Pregunta 2
V4GD73	V4-GAD7-Pregunta 3
V4GD74	V4-GAD7-Pregunta 4
V4GD75	V4-GAD7-Pregunta 5
V4GD76	V4-GAD7-Pregunta 6
V4GD77	V4-GAD7-Pregunta 7
V4GD7T	V4-GAD7-Puntuación
V4GD7R	V4-GAD7-Resultado
V4PWP1	V4-PSWQ-Pregunta 1
V4PWP2	V4-PSWQ-Pregunta 2
V4PWP3	V4-PSWQ-Pregunta 3
V4PWP4	V4-PSWQ-Pregunta 4
V4PWP5	V4-PSWQ-Pregunta 5
V4PWP6	V4-PSWQ-Pregunta 6
V4PWP7	V4-PSWQ-Pregunta 7
V4PWP8	V4-PSWQ-Pregunta 8
V4PWP9	V4-PSWQ-Pregunta 9
V4PWP10	V4-PSWQ-Pregunta 10
V4PWP11	V4-PSWQ-Pregunta 11
V4PWP12	V4-PSWQ-Pregunta 12
V4PWP13	V4-PSWQ-Pregunta 13
V4PWP14	V4-PSWQ-Pregunta 14
V4PWP15	V4-PSWQ-Pregunta 15
V4PWP16	V4-PSWQ-Pregunta 16
V4PWPT	V4-PSWQ-Puntuación
V4PWPR	V4-PSWQ-Resultado
V4PHQP1	V4-PHQ9-Pregunta 1
V4PHQP2	V4-PHQ9-Pregunta 2
V4PHQP3	V4-PHQ9-Pregunta 3
V4PHQP4	V4-PHQ9-Pregunta 4
V4PHQP5	V4-PHQ9-Pregunta 5
V4PHQP6	V4-PHQ9-Pregunta 6
V4PHQP7	V4-PHQ9-Pregunta 7
V4PHQP8	V4-PHQ9-Pregunta 8
V4PHQP9	V4-PHQ9-Pregunta 9
V4PHQT	V4-PHQ9-Puntuación
V4PHQR	V4-PHQ9-Resultado
V5SVTS	V5-TAS (mmHg)
V5SVTD	V5-TAD (mmHg)
V5SVFC	V5-FC (lpm)
V5SVFR	V5-FR (rpm)
V5SVTE	V5-Temperatura (°C)
V5SPES	V5-Peso (kg)
V5SEST	V5-Estatura (cm)
V5SIMC	V5-IMC (kg/m2)
V5EVAD	V5-Evento adverso
V5MCON	V5-Medicamentos concomintantes
V5GD71	V5-GAD7-Pregunta 1
V5GD72	V5-GAD7-Pregunta 2
V5GD73	V5-GAD7-Pregunta 3
V5GD74	V5-GAD7-Pregunta 4
V5GD75	V5-GAD7-Pregunta 5
V5GD76	V5-GAD7-Pregunta 6
V5GD77	V5-GAD7-Pregunta 7
V5GD7T	V5-GAD7-Puntuación
V5GD7R	V5-GAD7-Resultado
V5PWP1	V5-PSWQ-Pregunta 1
V5PWP2	V5-PSWQ-Pregunta 2
V5PWP3	V5-PSWQ-Pregunta 3
V5PWP4	V5-PSWQ-Pregunta 4
V5PWP5	V5-PSWQ-Pregunta 5
V5PWP6	V5-PSWQ-Pregunta 6
V5PWP7	V5-PSWQ-Pregunta 7
V5PWP8	V5-PSWQ-Pregunta 8
V5PWP9	V5-PSWQ-Pregunta 9
V5PWP10	V5-PSWQ-Pregunta 10
V5PWP11	V5-PSWQ-Pregunta 11
V5PWP12	V5-PSWQ-Pregunta 12
V5PWP13	V5-PSWQ-Pregunta 13
V5PWP14	V5-PSWQ-Pregunta 14
V5PWP15	V5-PSWQ-Pregunta 15
V5PWP16	V5-PSWQ-Pregunta 16
V5PWPT	V5-PSWQ-Puntuación
V5PWPR	V5-PSWQ-Resultado
V5PHQP1	V5-PHQ9-Pregunta 1
V5PHQP2	V5-PHQ9-Pregunta 2
V5PHQP3	V5-PHQ9-Pregunta 3
V5PHQP4	V5-PHQ9-Pregunta 4
V5PHQP5	V5-PHQ9-Pregunta 5
V5PHQP6	V5-PHQ9-Pregunta 6
V5PHQP7	V5-PHQ9-Pregunta 7
V5PHQP8	V5-PHQ9-Pregunta 8
V5PHQP9	V5-PHQ9-Pregunta 9
V5PHQT	V5-PHQ9-Puntuación
V5PHQR	V5-PHQ9-Resultados
V5APEG	V5-Apego
AM0EAP1	M0-E. Ansiedad-P1
AM0EAP2	M0-E. Ansiedad-P2
AM0EAP3	M0-E. Ansiedad-P3
AM0EAP4	M0-E. Ansiedad-P4
AM0EAP5	M0-E. Ansiedad-P5
AM0EDP1	M0-E. Depresión-P1
AM0EDP2	M0-E. Depresión-P2
AM0EDP3	M0-E. Depresión-P3
AM0EDP4	M0-E. Depresión-P4
AM0EDP5	M0-E. Depresión-P5
AM0EPP1	M0-Emociones Positivas-P1
AM0EPP2	M0-Emociones Positivas-P2
AM0EPP3	M0-Emociones Positivas-P3
AM0EPP4	M0-Emociones Positivas-P4
AM0EPP5	M0-Emociones Positivas-P5
AM1EPP1	M1-Emociones Positivas-P1
AM1EPP2	M1-Emociones Positivas-P2
AM1EPP3	M1-Emociones Positivas-P3
AM1EPP4	M1-Emociones Positivas-P4
AM1EPP5	M1-Emociones Positivas-P5
AM2EPP1	M2-Emociones Positivas-P1
AM2EPP2	M2-Emociones Positivas-P2
AM2EPP3	M2-Emociones Positivas-P3
AM2EPP4	M2-Emociones Positivas-P4
AM2EPP5	M2-Emociones Positivas-P5
AM3EPP1	M3-Emociones Positivas-P1
AM3EPP2	M3-Emociones Positivas-P2
AM3EPP3	M3-Emociones Positivas-P3
AM3EPP4	M3-Emociones Positivas-P4
AM3EPP5	M3-Emociones Positivas-P5
AM4EPP1	M4-Emociones Positivas-P1
AM4EPP2	M4-Emociones Positivas-P2
AM4EPP3	M4-Emociones Positivas-P3
AM4EPP4	M4-Emociones Positivas-P4
AM4EPP5	M4-Emociones Positivas-P5
AM5EPP1	M5-Emociones Positivas-P1
AM5EPP2	M5-Emociones Positivas-P2
AM5EPP3	M5-Emociones Positivas-P3
AM5EPP4	M5-Emociones Positivas-P4
AM5EPP5	M5-Emociones Positivas-P5
AM6EPP1	M6-Emociones Positivas-P1
AM6EPP2	M6-Emociones Positivas-P2
AM6EPP3	M6-Emociones Positivas-P3
AM6EPP4	M6-Emociones Positivas-P4
AM6EPP5	M6-Emociones Positivas-P5
AM7EPP1	M7-Emociones Positivas-P1
AM7EPP2	M7-Emociones Positivas-P2
AM7EPP3	M7-Emociones Positivas-P3
AM7EPP4	M7-Emociones Positivas-P4
AM7EPP5	M7-Emociones Positivas-P5
AM8EAP1	M8-E. Ansiedad-P1
AM8EAP2	M8-E. Ansiedad-P2
AM8EAP3	M8-E. Ansiedad-P3
AM8EAP4	M8-E. Ansiedad-P4
AM8EAP5	M8-E. Ansiedad-P5
AM8EDP1	M8-E. Depresión-P1
AM8EDP2	M8-E. Depresión-P2
AM8EDP3	M8-E. Depresión-P3
AM8EDP4	M8-E. Depresión-P4
AM8EDP5	M8-E. Depresión-P5
AM8EPP1	M8-Emociones Positivas-P1
AM8EPP2	M8-Emociones Positivas-P2
AM8EPP3	M8-Emociones Positivas-P3
AM8EPP4	M8-Emociones Positivas-P4
AM8EPP5	M8-Emociones Positivas-P5
